# Supplementary material for: Current Usefulness of Transesophageal Echocardiography in Patients Undergoing Transcatheter Aortic Valve Replacement
Source: J Clin Med. 2023 Dec 18;12(24):7748. doi: 10.3390/jcm12247748 (PMC10743683; doi:10.3390/jcm12247748)
Supplement: Supplementary file 1 [file jcm-12-07748-s001.zip]

Archive with 20 entries (20 files):
- Video S1.avi
- Video S10.avi
- Video S11.avi
- Video S12.avi
- Video S13.avi
- Video S14.avi
- Video S15.avi
- Video S16.avi
- Video S17.avi
- Video S18.mov
- Video S19.avi
- Video S2.avi
- Video S20.avi
- Video S3.avi
- Video S4.avi
- Video S5.avi
- Video S6.avi
- Video S7.avi
- Video S8.avi
- Video S9.avi
